# Supplementary material for: A KMT2A-AFF1 gene regulatory network highlights the role of core transcription factors and reveals the regulatory logic of key downstream target genes
Source: Genome Res. 2021 Jul;31(7):1159–73. doi: 10.1101/gr.268490.120 (PMC8256865; doi:10.1101/gr.268490.120)
Supplement: Supplemental Material [file supp_gr.268490.120_Supplemental_Code.zip]

Archive with 15 entries (11 files):
- Jupyter notebooks/
- Jupyter notebooks/01_Build_Network.ipynb
- Jupyter notebooks/02_Annotate_GRN.ipynb
- Jupyter notebooks/03_NetworkPlot.ipynb
- Jupyter notebooks/04_Stress_FC_analysis.ipynb
- Jupyter notebooks/05_Patient_Sub-networks.ipynb
- Jupyter notebooks/Legend.txt
- Jupyter notebooks/.ipynb_checkpoints/
- Jupyter notebooks/.ipynb_checkpoints/01_Build_Network-checkpoint.ipynb
- Jupyter notebooks/.ipynb_checkpoints/03_NetworkPlot-checkpoint.ipynb
- Jupyter notebooks/.ipynb_checkpoints/05_Patient_Sub-networks-checkpoint.ipynb
- __MACOSX/
- __MACOSX/Jupyter notebooks/
- __MACOSX/Jupyter notebooks/._05_Patient_Sub-networks.ipynb
- __MACOSX/Jupyter notebooks/._Legend.txt
