# Supplementary material for: A KMT2A-AFF1 gene regulatory network highlights the role of core transcription factors and reveals the regulatory logic of key downstream target genes
Source: Genome Res. 2021 Jul;31(7):1159–73. doi: 10.1101/gr.268490.120 (PMC8256865; doi:10.1101/gr.268490.120)
Supplement: Supplemental Material [file supp_gr.268490.120_Supplemental_Code.zip › Jupyter notebooks/01_Build_Network.ipynb]

# %% [markdown]
# R script for building GRNs

Requires ChIP-seq (of gene of interest) peak calls annotated to the nearest promoter (Or alternative peak-promoter assignment). This script is built on output from Homer annotatePeaks.pl.

Requires differential RNA-seq data, after knockdown of gene of interest. This script is built on output from EdgeR.


# %% [markdown]
## load packages

# %% [code]
library(tidyverse)
library(annotables)
library(GeneNetworkBuilder)


# %% [markdown]
## Convert ChIP-seq peak file into edge list

# %% [code]
suppressMessages(read_tsv("../data/ChIPseq_tables/MLL-AF4.ann.bed")) %>%
    head(2)

# %% [code]
binding.table <- suppressMessages(read_tsv("../data/ChIPseq_tables/MLL-AF4.ann.bed")) %>%
    mutate(
        from = "4297", # Entrez ID for KMT2A (gene of interest). Replace as required.
        to = as.character(`Entrez ID`)
            ) %>%
    select(from, to) %>%
    unique() %>%
    as.data.frame()

head(binding.table)

# %% [markdown]
## Load underlying network

# %% [code]
data("hs.interactionmap") # Underlying network, sourced from GeneNetworkBuilder

# %% [code]
head(hs.interactionmap)

# %% [markdown]
## Import RNA-seq data and convert gene symbols into Entrez IDs

# %% [code]
deg.filePath <- "../data/RNAseq_tables/MLLAF4_KD/contrast_SIMM_vs_SIMA6_counts.tsv"

de.genes <- suppressMessages(read_tsv(deg.filePath)) %>%
    select(Geneid, logFC, FDR)

head(de.genes, 3)

# %% [markdown]
Prepare gene table for lookup joins, using annotables.

# %% [code]
# Prepare gene table for lookup joins
lookup <- grch37 %>%
    mutate(entrez = as.character(entrez)) %>%
    select(ensgene, entrez, symbol) %>%
    filter(entrez != "<NA>")

# %% [code]
exprs <- de.genes %>%
    inner_join(lookup, by = c("Geneid" = "symbol")) %>% # Convert to entrez
    select(entrez, logFC, P.Value = FDR, symbol = Geneid) %>%
    distinct(entrez, .keep_all = T) %>%
    as.data.frame()

head(exprs, 3)

# %% [markdown]
## Generate network using GeneNetworkBuilder, and export nodes and edges

# %% [code]
net <- buildNetwork(
    TFbindingTable = as.data.frame(binding.table),
    interactionmap = hs.interactionmap,
    level = 1
)

filtered.net <- filterNetwork(
    rootgene = "4297", # KMT2A entrez ID. Replace as required.
    sifNetwork = net,
    exprsData = exprs,
    mergeBy = "entrez",
    tolerance = 2,
    cutoffPVal = 0.05,
    cutoffLFC = 0.001
)


# %% [code]

edges <- filtered.net %>% select(from, to)
nodes <- edges %>% 
    gather(node_type, entrez) %>% 
    distinct(entrez) %>% 
    inner_join(hg38.lookup, by = "entrez") %>% 
    select(entrez, symbol)

    write_tsv(edges, "./SEM_MLL-AF4-Network_edges.txt")
    write_tsv(nodes, "./SEM_MLL-AF4-Network_nodes.txt")
