# Supplementary material for: A KMT2A-AFF1 gene regulatory network highlights the role of core transcription factors and reveals the regulatory logic of key downstream target genes
Source: Genome Res. 2021 Jul;31(7):1159–73. doi: 10.1101/gr.268490.120 (PMC8256865; doi:10.1101/gr.268490.120)
Supplement: Supplemental Material [file supp_gr.268490.120_Supplemental_Code.zip › Jupyter notebooks/02_Annotate_GRN.ipynb]

# %% [markdown]
# Annotating GRN

The goal here is to create a fully annotated network that covers the full breadth of information that we are integrating with the data. This will simplify future analysis and allow us to more easily interact with the datasets.

# %% [code]
library(pacman)
p_load(tidyverse, igraph, annotables)

# %% [code]
out <- "./MLL-AF4/"
dir.create(out, F)

# %% [markdown]
## Importing network

# %% [code]
# Network
edges <- suppressMessages(read_tsv("../GRN_Creation/Networks/SEM_MLL-AF4-Network_edges.txt"))
nodes <- suppressMessages(read_tsv("../GRN_Creation/Networks/SEM_MLL-AF4-Network_nodes.txt", col_types = "cc")) %>% 
  distinct(entrez, .keep_all = T)


# %% [markdown]
### Setting up functions

# %% [code]
gene_degree <- function(g){
    require(igraph)
    require(tidyverse)
    
    x <- g %>% igraph::degree()  
    data.frame(entrez = names(x), degree = x) %>% 
        dplyr::arrange(desc(degree))
}

# %% [code]
gene_stress <- function(g){
    require(igraph)
    require(sna)
    require(tidyverse)
    
    m <- g %>% as_adjacency_matrix(names = TRUE, sparse = FALSE)
    val <- m %>% stresscent()
    data.frame(entrez = colnames(m), stress = val)
}

# %% [markdown]
## Annotate centralities

# %% [code]
# Degree centrality
centralities <- graph_from_data_frame(edges, directed = T, vertices = nodes) %>% 
    gene_degree()

nodes_ann <- nodes %>%
    left_join(centralities, by="entrez")

# Stress centrality
centralities <- graph_from_data_frame(edges, directed = T, vertices = nodes) %>% 
    gene_stress()

nodes_ann <- nodes_ann %>%
    left_join(centralities, by="entrez") %>% 
    data.frame()

# %% [code]
head(nodes_ann)

# %% [markdown]
## Annotate knockdown RNAseq datasets

# %% [code]
rna.list <- list(
    mllaf4 = data.frame(suppressMessages(read_tsv("../data/RNAseq_tables/MLLAF4_KD/contrast_SIMM_vs_SIMA6_counts.tsv"))) %>%
        select(Geneid,logFC,FDR) %>%
        rename(symbol = Geneid, MLL.AF4.logFC = logFC, MLL.AF4.FDR = FDR),
    runx1 = data.frame(suppressMessages(read_tsv("../data/RNAseq_tables/RUNX1KD_and_UNC1999/contrast_NT_NT_vs_RUNX1KD_NT_counts.tsv"))) %>%
        select(Geneid,logFC,FDR) %>%
        rename(symbol = Geneid, RUNX1.logFC = logFC, RUNX1.FDR = FDR),
    unc1999 = data.frame(suppressMessages(read_tsv("../data/RNAseq_tables/RUNX1KD_and_UNC1999/contrast_NT_NT_vs_NT_UNC_counts.tsv"))) %>%
        select(Geneid,logFC,FDR) %>%
        rename(symbol = Geneid, UNC1999.logFC = logFC, UNC1999.FDR = FDR),
    epz = data.frame(suppressMessages(read_tsv("../data/RNAseq_tables/EPZ/contrast_0umEPZ_vs_2umEPZ_counts.tsv"))) %>%
        select(Geneid,logFC,FDR) %>%
        rename(symbol = Geneid, EPZ.logFC = logFC, EPZ.FDR = FDR),
    ibet = data.frame(suppressMessages(read_tsv("../data/RNAseq_tables/IBET/contrast_DMSO_vs_IBET-1HR_counts.tsv"))) %>%
        select(Geneid,logFC,FDR) %>%
        rename(symbol = Geneid, IBET.logFC = logFC, IBET.FDR = FDR)
)

# %% [code]
for(i in 1:length(rna.list)){
    nodes_ann <- left_join(nodes_ann, rna.list[[i]], by="symbol")
}
nodes_ann <- nodes_ann %>%
    distinct()

# %% [code]
head(nodes_ann)

# %% [markdown]
## Annotate CRISPR screen (Tzlepis et al 2016, supplementary data)

# %% [code]
genes.dropout.universe <- suppressMessages(read_csv("../data/CRISPR_dropout_Tzelepis/CRISPR_Dropout_2016_10_18/GeneUniverse.csv"))[,c(1)] %>%
    unlist() %>%
    unique() 
genes.dropout.MOLM13 <- suppressMessages(read_csv("../data/CRISPR_dropout_Tzelepis/CRISPR_Dropout_2016_10_18/Summary_FDR_10.csv"))[,c(2)] %>%
    unlist() %>%
    unique() 
genes.dropout.MV411 <- suppressMessages(read_csv("../data/CRISPR_dropout_Tzelepis/CRISPR_Dropout_2016_10_18/Summary_FDR_10.csv"))[,c(3)] %>%
    unlist() %>%
    unique() 
genes.dropout.HL60 <- suppressMessages(read_csv("../data/CRISPR_dropout_Tzelepis/CRISPR_Dropout_2016_10_18/Summary_FDR_10.csv"))[,c(4)] %>%
    unlist() %>%
    unique() 
genes.dropout.OCIAML2 <- suppressMessages(read_csv("../data/CRISPR_dropout_Tzelepis/CRISPR_Dropout_2016_10_18/Summary_FDR_10.csv"))[,c(5)] %>%
    unlist() %>%
    unique() 
genes.dropout.OCIAML3 <- suppressMessages(read_csv("../data/CRISPR_dropout_Tzelepis/CRISPR_Dropout_2016_10_18/Summary_FDR_10.csv"))[,c(6)] %>%
    unlist() %>%
    unique() 
genes.dropout.HT29 <- suppressMessages(read_csv("../data/CRISPR_dropout_Tzelepis/CRISPR_Dropout_2016_10_18/Summary_FDR_10.csv"))[,c(7)] %>%
    unlist() %>%
    unique() 
genes.dropout.HT1080 <- suppressMessages(read_csv("../data/CRISPR_dropout_Tzelepis/CRISPR_Dropout_2016_10_18/Summary_FDR_10.csv"))[,c(8)] %>%
    unlist() %>%
    unique() 

# %% [code]
nodes.dropout <- nodes_ann[unlist(nodes_ann$symbol) %in% genes.dropout.universe,1:2]

nodes.dropout$MOLM13 <- unlist(nodes.dropout[,2]) %in% genes.dropout.MOLM13
nodes.dropout$MV411 <- unlist(nodes.dropout[,2]) %in% genes.dropout.MV411
nodes.dropout$HL60 <- unlist(nodes.dropout[,2]) %in% genes.dropout.HL60
nodes.dropout$OCIAML2 <- unlist(nodes.dropout[,2]) %in% genes.dropout.OCIAML2
nodes.dropout$OCIAML3 <- unlist(nodes.dropout[,2]) %in% genes.dropout.OCIAML3
nodes.dropout$HT29 <- unlist(nodes.dropout[,2]) %in% genes.dropout.HT29
nodes.dropout$HT1080 <- unlist(nodes.dropout[,2]) %in% genes.dropout.HT1080

# %% [code]
nodes.dropout.coreGenes <- nodes.dropout[nodes.dropout$MOLM13 & nodes.dropout$MV411 & !nodes.dropout$HT29 & !nodes.dropout$HT1080,]
nodes.dropout.AF4 <- nodes.dropout[!nodes.dropout$MOLM13 & nodes.dropout$MV411 & !nodes.dropout$HT29 & !nodes.dropout$HT1080,]
nodes.dropout.AF9 <- nodes.dropout[nodes.dropout$MOLM13 & !nodes.dropout$MV411 & !nodes.dropout$HT29 & !nodes.dropout$HT1080,]
nodes.dropout.loose <- nodes.dropout[nodes.dropout$MOLM13 | nodes.dropout$MV411,]

# %% [code]
nodes.dropout$category <- rep("non-dropout", nrow(nodes.dropout))
nodes.dropout$category[nodes.dropout$symbol %in% nodes.dropout.loose$symbol] <- "non-leukemia-specific dropout"
nodes.dropout$category[nodes.dropout$symbol %in% nodes.dropout.coreGenes$symbol] <- "AF4 & AF9"
nodes.dropout$category[nodes.dropout$symbol %in% nodes.dropout.AF4$symbol] <- "AF4 specific"
nodes.dropout$category[nodes.dropout$symbol %in% nodes.dropout.AF9$symbol] <- "AF9 specific"
nodes.dropout$category <- factor(nodes.dropout$category, levels=c("non-dropout", "non-leukemia-specific dropout", "AF9 specific", "AF4 specific", "AF4 & AF9"))

nodes.dropout <- nodes.dropout %>%
    select(symbol, category) %>%
    rename(Dropout_class = category)

# %% [code]
nodes_ann <- nodes_ann %>%
    left_join(nodes.dropout, by="symbol") %>%
    distinct()

head(nodes_ann)

# %% [markdown]
# Graph creation and data export

# %% [code]
g <- graph_from_data_frame(edges, directed = T, vertices = nodes_ann)

# %% [code]
write_graph(g, paste0(out, "AggregatedGraph_MLL-AF4.gml"), "gml")

# %% [code]
g %>%
    igraph::as_data_frame() %>%
    write_tsv(paste0(out, "AggregatedGraph_MLL-AF4_edges.tsv"))

g %>%
    igraph::as_data_frame(what = "vertices") %>%
    write_tsv(paste0(out, "AggregatedGraph_MLL-AF4_nodes.tsv"))

# %% [code]
g
