# Supplementary material for: A KMT2A-AFF1 gene regulatory network highlights the role of core transcription factors and reveals the regulatory logic of key downstream target genes
Source: Genome Res. 2021 Jul;31(7):1159–73. doi: 10.1101/gr.268490.120 (PMC8256865; doi:10.1101/gr.268490.120)
Supplement: Supplemental Material [file supp_gr.268490.120_Supplemental_Code.zip › Jupyter notebooks/03_NetworkPlot.ipynb]

# %% [markdown]
# Plotting GRN

Creating network plot for GRN. Only plotting top 20 highest connectivity nodes.

## Setup
Key packages here are igraph (Network analysis tools) and ggnetwork (A variation of ggplot2 for networks, utilising edges and nodes)

Centrality calculations are from prior analysis (02_Annotate_GRN.ipynb)

# %% [code]
library(tidyverse)
library(annotables)
library(igraph)
library(ggnetwork)
library(viridis)

# %% [code]
# Network import from 02_Annotate_GRN.ipynb

edges <- suppressMessages(read_tsv("MLL-AF4/AggregatedGraph_MLL-AF4_edges.tsv"))
nodes <- suppressMessages(read_tsv("MLL-AF4/AggregatedGraph_MLL-AF4_nodes.tsv"))

# %% [markdown]
## Graph creation
Filter nodes by degree - we're not interested in nodes with low connectivity. Network then filtered by the new node set.

# %% [code]
top.nodes <- nodes %>% 
  top_n(20, degree)

top.edges <- edges %>% 
  filter(from %in% top.nodes$name, to %in% top.nodes$name)

# %% [code]
top.nodes %>% arrange(desc(degree))

# %% [markdown]
# Graph layout using ggnetwork

# %% [code]
# Build the graph using annotates node table
graph <- graph_from_data_frame(top.edges, directed = T, vertices = top.nodes)

fortified.graph <- graph %>% 
  ggnetwork()

# %% [markdown]
# Plotting nodes

GGnetwork is stochastic, but creates a stable graph once run. Nodes can then be annotated based on the various RNA-seq and centrality statistics, as annotated previously.

# %% [code]

grn.plot <- fortified.graph %>% 
  ggplot(aes(x = x, y = y, xend = xend, yend = yend)) +
  geom_edges(color = "grey70", size = .3, curvature = .2, 
             arrow = arrow(length = unit(6, "pt"), type = "open")) +
  geom_nodes(aes(size = degree, col = degree)) +
  geom_nodetext(aes(label = symbol, size =  0.1 * degree)) +
  scale_size(range = c(5,15)) +
  scale_color_viridis() +
  theme_blank() +
  labs(title = "MLL network - col by degree") +
  theme(legend.position = "bottom")


grn.plot

# %% [code]

grn.plot <- fortified.graph %>% 
  ggplot(aes(x = x, y = y, xend = xend, yend = yend)) +
  geom_edges(color = "grey70", size = .3, curvature = .2, 
             arrow = arrow(length = unit(6, "pt"), type = "open")) +
  geom_nodes(aes(size = degree, col = MLL.AF4.logFC)) +
  geom_nodetext(aes(label = symbol, size =  0.1 * degree)) +
  scale_size(range = c(5,15)) +
  scale_color_gradient2(low = "blue", mid = "white", high = "red", midpoint = 0) +
  theme_blank() +
  labs(title = "MLL network - col by MLL-AF4 KD logFC") +
  theme(legend.position = "bottom")


grn.plot

# %% [code]
ggsave("Network_Plots/SIMA6_top20.pdf", grn.plot, width = 7, height = 5, units = "in",
       useDingbats = F)
