# Supplementary material for: A KMT2A-AFF1 gene regulatory network highlights the role of core transcription factors and reveals the regulatory logic of key downstream target genes
Source: Genome Res. 2021 Jul;31(7):1159–73. doi: 10.1101/gr.268490.120 (PMC8256865; doi:10.1101/gr.268490.120)
Supplement: Supplemental Material [file supp_gr.268490.120_Supplemental_Code.zip › Jupyter notebooks/04_Stress_FC_analysis.ipynb]

# %% [markdown]
# Network stress FC analysis

This analysis works to determine the impact on stress centrality upon deletion of specific nodes.

# %% [markdown]
## Modules

# %% [code]
library(ggplot2)
library(tidyverse)
library(igraph)
library(dplyr)

# %% [markdown]
## Functions

# %% [code]
gene_stress <- function(g){
    require(igraph)
    require(sna)
    require(tidyverse)
    
    m <- g %>% as_adjacency_matrix(names = TRUE, sparse = FALSE)
    val <- m %>% stresscent()
    data.frame(entrez = colnames(m), stress = val)
}

# %% [markdown]
## Import network

# %% [code]
edges <- suppressMessages(read_tsv("MLL-AF4/AggregatedGraph_MLL-AF4_edges.tsv"))
nodes <- suppressMessages(read_tsv("MLL-AF4/AggregatedGraph_MLL-AF4_nodes.tsv"))

# %% [code]
graph <- graph_from_data_frame(edges, directed = T, vertices = nodes)

# %% [markdown]
## RUNX1 deletion & stress recalculation

# %% [code]
graph_RUNX1_del <- delete_vertices(graph, which(V(graph)$symbol == "RUNX1"))

# %% [code]
centralities <- graph_RUNX1_del %>% 
    gene_stress()

# %% [code]
graph_RUNX1_del <- set_vertex_attr(graph_RUNX1_del, "stress_RUNX1_del", value=centralities$stress)

# %% [code]
nodes_RUNX1_del <- igraph::as_data_frame(graph_RUNX1_del, what = "vertices")

# %% [code]
head(nodes_RUNX1_del)

# %% [markdown]
## Plotting

# %% [markdown]
### Scatter plot using stress calculation post-RUNX1 deletion

# %% [code]
point_type <- 16
size_scale <-1.5

p.R1_del <- ggplot(nodes_RUNX1_del, aes(x=degree, y=stress_RUNX1_del)) +
    geom_point(data=nodes_RUNX1_del, pch=point_type, cex=size_scale) +
    geom_text(aes(label=symbol), data=subset(nodes_RUNX1_del, stress > 20000 | degree > 450), nudge_y = 1250) +
    theme_classic() + 
    theme(legend.position = "none") +
    ggtitle("Centrality distribution after RUNX1 deletion")

# %% [code]
p.R1_del

# %% [markdown]
## Stress change calculation

# %% [code]
# Remove nodes with no stress (e.g, end-point nodes)
nodes_non_zero <- nodes_RUNX1_del[nodes_RUNX1_del$stress != 0,]

#Calculate stress foldchange
nodes_non_zero$stress_FC <- (nodes_non_zero$stress_RUNX1_del - nodes_non_zero$stress)/nodes_non_zero$stress

#Annotate change change in stress
nodes_non_zero$stress_direction <- rep("unchanged", nrow(nodes_non_zero))
nodes_non_zero$stress_direction[nodes_non_zero$stress_FC > 0.1] <- "increased"
nodes_non_zero$stress_direction[nodes_non_zero$stress_FC < -0.1] <- "decreased"


# %% [code]
head(nodes_non_zero)

# %% [markdown]
### Plotting

# %% [code]
point_type <- 16
size_scale <-1.5

p.stress_FC <- ggplot(nodes_non_zero, aes(y=(stress_FC), x=degree, col=stress_direction)) +
    geom_point(data=nodes_non_zero, pch=point_type, cex=size_scale) +
    geom_text(aes(label=symbol), data=subset(nodes_non_zero, abs(stress_FC) > 0.2 | degree > 450), nudge_x = 70) +
    scale_color_manual(values=c("increased" = "blue", "decreased" = "red", "unchanged" = "grey60")) + 
    theme_classic() + 
    theme(legend.position = "none") +

    ggtitle("Stress FC after RUNX1 deletion")

# %% [code]
p.stress_FC

# %% [markdown]
## Export

# %% [code]
ggsave("Stress-vs-degree.pdf", p.standard, device="pdf", width = 4, height = 4, units = "in",
       useDingbats = F)
ggsave("Stress-vs-degree_RUNX1_deletion.pdf", p.R1_del, device="pdf", width = 4, height = 4, units = "in",
       useDingbats = F)
ggsave("StressFC.pdf", p.stress_FC, device="pdf", width = 4, height = 4, units = "in",
       useDingbats = F)

# %% [code]
