# Supplementary material for: A KMT2A-AFF1 gene regulatory network highlights the role of core transcription factors and reveals the regulatory logic of key downstream target genes
Source: Genome Res. 2021 Jul;31(7):1159–73. doi: 10.1101/gr.268490.120 (PMC8256865; doi:10.1101/gr.268490.120)
Supplement: Supplemental Material [file supp_gr.268490.120_Supplemental_Code.zip › Jupyter notebooks/Legend.txt]

Supplemental Code. Jupyter Notebook files of custom scripts used in the study.

Jupiter Notebooks that describe custom analyses. Scripts cover constructing the GRN (01_Build_Network), annotating the GRN with various datasets and centrality (02_Annotate_GRN), basic visualisation (03_NetworkPlot), in silico node deletion and stress recalculation (04_Stress_FC_analysis), and patient sub-network generation (05_Patient_Sub-networks).
